# Supplementary material for: Comprehensive analysis of metabolic pathway activity subtypes derived prognostic signature in hepatocellular carcinoma
Source: Cancer Med. 2022 Jun 1;12(1):898–912. doi: 10.1002/cam4.4858 (PMC9844627; doi:10.1002/cam4.4858)
Supplement: Supplementary file 9 — Table S2 [file CAM4-12-898-s009.xlsx]

## Sheet: Sheet1
id	HR	HR.95L	HR.95H	pvalue
SLC27A5	0.993233	0.990846	0.995625	3.16941e-08
HSD17B6	0.995765	0.993911	0.997621	7.97508e-06
SLC10A1	0.991117	0.987895	0.994349	7.79131e-08
GLYAT	0.988864	0.983473	0.994285	5.94763e-05
HAO1	0.990569	0.986293	0.994865	1.77009e-05
SERPINC1	0.997542	0.996357	0.998729	4.95943e-05
ADH1B	0.99673	0.995463	0.997998	4.47687e-07
CYP3A4	0.997967	0.996922	0.999014	0.000142487
PCK2	0.992911	0.98925	0.996587	0.000160782
AQP9	0.99532	0.993399	0.997246	1.97125e-06
ALDH2	0.992443	0.989121	0.995776	9.2186e-06
GYS2	0.970486	0.956462	0.984716	5.48872e-05
OTC	0.991414	0.986586	0.996266	0.000536484
EHHADH	0.9841	0.97725	0.990998	6.88634e-06
CES2	0.994739	0.991598	0.99789	0.00107955
BDH1	0.981508	0.974457	0.98861	3.88998e-07
CYP2C8	0.996535	0.994891	0.998182	3.79432e-05
F13B	0.986218	0.980628	0.99184	1.70915e-06
CYP4A11	0.993987	0.99117	0.996813	3.12806e-05
CYP2C9	0.996306	0.994638	0.997978	1.51208e-05
SEC14L2	0.983869	0.976265	0.991533	3.99514e-05
C8A	0.993342	0.989778	0.996919	0.000269973
ABCA6	0.962679	0.945954	0.9797	2.10441e-05
HPR	0.996033	0.993928	0.998143	0.000231673
CYB5A	0.995102	0.99212	0.998093	0.00134155
CYP4F2	0.985865	0.976199	0.995626	0.00462426
SULT2A1	0.99638	0.994816	0.997947	6.10788e-06
ABCB4	0.991181	0.984803	0.9976	0.00715291
HRG	0.997613	0.996536	0.998691	1.44199e-05
UPB1	0.988977	0.984642	0.993332	7.62522e-07
PIPOX	0.991002	0.986811	0.99521	2.90618e-05
DCXR	0.995523	0.993408	0.997642	3.53837e-05
DAO	0.978387	0.967366	0.989534	0.000156678
CFHR4	0.971429	0.959533	0.983472	4.00521e-06
ABAT	0.986298	0.978926	0.993725	0.000312975
TAT	0.996741	0.995178	0.998308	4.62276e-05
CDO1	0.994512	0.991495	0.997539	0.000386348
NR1I2	0.962099	0.945913	0.978561	8.0636e-06
AR	0.906224	0.855009	0.960508	0.000908379
SLC27A2	0.989973	0.983769	0.996216	0.00167766
CCL16	0.989609	0.983876	0.995375	0.000425604
F11	0.977646	0.967766	0.987626	1.28497e-05
MASP2	0.992531	0.989582	0.995488	7.86137e-07
RDH16	0.992646	0.989592	0.995711	2.68571e-06
CYP2A6	0.997337	0.995914	0.998763	0.00025414
MAT1A	0.99632	0.993887	0.998759	0.00312872
PLG	0.997172	0.995381	0.998967	0.00202255
DPYS	0.9939	0.990236	0.997578	0.00116703
SLC22A1	0.994998	0.992811	0.99719	7.9652e-06
SLC2A2	0.992119	0.988913	0.995336	1.66304e-06
SLCO1B1	0.992671	0.988024	0.99734	0.0021208
RGN	0.989787	0.985035	0.994562	2.90264e-05
BHMT	0.996937	0.995389	0.998487	0.00010905
PON1	0.994155	0.991826	0.996489	9.61341e-07
F12	0.994972	0.992676	0.997273	1.89999e-05
HPD	0.998092	0.997055	0.999131	0.000319328
PCK1	0.997533	0.996138	0.99893	0.000540635
BAAT	0.996477	0.994354	0.998604	0.00117851
C6	0.993633	0.989879	0.997401	0.000939976
ALDH6A1	0.983423	0.974248	0.992684	0.000473599
UGT2B15	0.993181	0.990031	0.99634	2.41223e-05
CPN2	0.98798	0.981557	0.994445	0.000279385
PFKFB1	0.982735	0.972844	0.992726	0.000739157
GRHPR	0.991221	0.987224	0.995235	1.89618e-05
AFM	0.995008	0.992697	0.997325	2.46898e-05
MAPRE1	1.05458	1.03154	1.07814	2.42767e-06
HAGH	0.981391	0.974736	0.988092	6.28038e-08
FMO3	0.99603	0.994031	0.998033	0.000104114
HSD11B1	0.997856	0.996467	0.999248	0.00254114
HPX	0.996787	0.995318	0.998258	1.88691e-05
CLIC1	1.00987	1.00637	1.01339	2.9262e-08
CAT	0.990417	0.986056	0.994797	1.89581e-05
PAFAH1B3	1.04928	1.02948	1.06947	7.51377e-07
FMO4	0.950266	0.928134	0.972926	2.20843e-05
KLKB1	0.982594	0.974203	0.991057	5.99808e-05
TPD52L2	1.03256	1.01874	1.04656	3.13271e-06
NAP1L1	1.03392	1.0218	1.04618	2.95035e-08
FETUB	0.990229	0.985332	0.99515	0.000103479
CYP4F3	0.992303	0.987311	0.997321	0.00267939
AADAC	0.996879	0.994108	0.999658	0.0277396
ADH6	0.992119	0.987621	0.996637	0.000642702
METTL7A	0.988372	0.982831	0.993945	4.56034e-05
SORD	0.993259	0.990103	0.996425	3.10354e-05
ALDH5A1	0.967304	0.952221	0.982626	3.38633e-05
ECM2	0.94324	0.910311	0.977361	0.00126861
SNRPD1	1.05405	1.0307	1.07793	4.10977e-06
ACOX2	0.98635	0.978626	0.994135	0.000611283
NR1I3	0.991779	0.987166	0.996414	0.000519691
MTHFD1	0.990457	0.984855	0.996092	0.000922875
SLC16A2	0.945379	0.918986	0.97253	0.000101041
SNRPD2	1.00841	1.00364	1.01321	0.000535973
SNRPA	1.03657	1.02113	1.05224	2.7151e-06
MTMR2	1.32919	1.20826	1.46223	4.99841e-09
ECHDC2	0.992311	0.988522	0.996115	7.68587e-05
AZGP1	0.997956	0.996215	0.9997	0.0216386
TTR	0.997366	0.996102	0.998631	4.5673e-05
INSIG1	0.996826	0.994484	0.999174	0.00807514
SERPING1	0.995326	0.992673	0.997985	0.000578615
ACADL	0.931185	0.889664	0.974643	0.00218713
HDAC2	1.27096	1.18405	1.36424	3.25488e-11
CPB2	0.9964	0.994295	0.99851	0.000832794
CEP55	1.20339	1.13041	1.28107	6.6103e-09
EPHX1	0.996603	0.994641	0.998569	0.000713465
PRMT1	1.01804	1.00711	1.02908	0.00116132
ACSL1	0.99554	0.992278	0.998814	0.00761439
DHTKD1	0.976899	0.962524	0.991489	0.00200177
SNRPG	1.02838	1.01686	1.04003	1.12104e-06
ATIC	1.04879	1.02916	1.0688	7.73699e-07
AKR7A3	0.988718	0.983087	0.994381	9.87917e-05
SELENBP1	0.994797	0.991188	0.99842	0.00491655
ADI1	0.993365	0.989738	0.997005	0.000360519
SNRPF	1.03431	1.02173	1.04705	6.64011e-08
ALDOA	1.00766	1.00492	1.01042	4.21689e-08
HGD	0.995423	0.993119	0.997733	0.000104487
CYP2J2	0.99062	0.981591	0.999732	0.0436495
GTSE1	1.39708	1.25336	1.55727	1.56695e-09
SPP2	0.992854	0.990358	0.995356	2.34222e-08
PXMP2	0.99285	0.986081	0.999666	0.0398002
PON3	0.994926	0.991883	0.997979	0.00113601
PEBP1	0.992315	0.988372	0.996273	0.000145821
TRIM28	1.02094	1.00956	1.03246	0.000291738
DHRS1	0.974292	0.963801	0.984898	2.41965e-06
HP	0.998398	0.996902	0.999897	0.0361516
CRYL1	0.98884	0.983104	0.99461	0.000156387
NAT2	0.957628	0.927896	0.988313	0.00713427
METTL9	1.10731	1.062	1.15455	1.73276e-06
PPP1R14B	1.01441	1.00816	1.0207	5.77668e-06
PNMA1	1.10573	1.05973	1.15373	3.56033e-06
ADH1A	0.997289	0.995741	0.99884	0.000614682
ALAS1	0.990928	0.986906	0.994966	1.12423e-05
RALY	1.01978	1.01037	1.02927	3.44817e-05
MARCKSL1	1.01989	1.01339	1.02643	1.57721e-09
CTH	0.99467	0.991462	0.997889	0.0011872
BZW2	1.05746	1.03657	1.07878	4.07182e-08
EPHX2	0.98423	0.975901	0.992631	0.000246763
ABCB11	0.977045	0.962667	0.991638	0.00213954
CYP3A43	0.929257	0.901958	0.957384	1.41697e-06
SNRPB	1.01638	1.00965	1.02316	1.6657e-06
FBL	1.01318	1.00586	1.02055	0.000402709
HAAO	0.989785	0.984359	0.995242	0.000251736
DBN1	1.04499	1.02423	1.06616	1.71342e-05
PPIA	1.01542	1.00924	1.02164	9.01599e-07
TMED3	1.01003	1.00045	1.0197	0.0401344
PGRMC1	0.994486	0.9908	0.998185	0.0035143
CFHR5	0.995558	0.992741	0.998384	0.00207861
AURKB	1.10465	1.06187	1.14915	7.86465e-07
CYP27A1	0.994023	0.991228	0.996825	2.99655e-05
GBA3	0.98246	0.968381	0.996743	0.0162637
RPL6	1.01077	1.00554	1.01603	5.19157e-05
LMNB2	1.13663	1.07894	1.19741	1.44659e-06
RPS19	1.00393	1.00031	1.00756	0.0335227
PLXNA1	1.14531	1.06928	1.22674	0.000108254
TACC3	1.08986	1.05336	1.12762	7.3818e-07
TMSB10	1.0047	1.00247	1.00694	3.58719e-05
ALDH1L1	0.997171	0.995156	0.99919	0.00604704
SPHK1	1.01747	1.00414	1.03098	0.0100653
C1S	0.994568	0.992001	0.997142	3.63191e-05
ARPC3	1.00956	1.00362	1.01554	0.00157403
CKAP4	1.03058	1.01845	1.04285	6.09731e-07
RAN	1.01895	1.01277	1.02516	1.43345e-09
NCL	1.02283	1.01525	1.03047	2.69891e-09
TTPA	0.988237	0.979692	0.996858	0.00757984
YEATS2	1.27001	1.1576	1.39334	4.30101e-07
KCNJ8	0.978302	0.963193	0.993648	0.00573896
GYG1	1.0816	1.04595	1.11846	4.48722e-06
KIF2C	1.21795	1.14489	1.29567	4.18886e-10
LECT2	0.993205	0.990315	0.996103	4.50207e-06
MPZL1	1.07846	1.04724	1.11061	4.64711e-07
MAPK13	1.04885	1.02496	1.0733	4.96666e-05
NDRG3	1.11478	1.05313	1.18003	0.000181249
SLC1A5	1.03155	1.02041	1.04281	2.06397e-08
CD14	0.993017	0.989609	0.996437	6.47142e-05
CCT6A	1.03401	1.02223	1.04592	1.06048e-08
SSB	1.0421	1.02672	1.05771	5.4575e-08
SOX4	1.06168	1.03924	1.08461	4.0042e-08
ANP32B	1.03497	1.0238	1.04626	5.356e-10
PLEKHB2	1.05039	1.02694	1.07438	1.97582e-05
TMEM51	1.03531	1.00048	1.07136	0.0468878
POLR2H	1.02415	1.01463	1.03377	5.52882e-07
PFDN4	1.09544	1.05229	1.14035	8.7432e-06
NCBP2	1.05762	1.03239	1.08348	5.45869e-06
ARHGEF2	1.07539	1.04542	1.10621	4.64347e-07
MASP1	0.962481	0.940595	0.984875	0.00111958
SLC7A1	1.1353	1.07629	1.19755	3.16981e-06
ARPC5L	1.0403	1.02077	1.0602	4.38286e-05
MPDZ	0.929252	0.893495	0.96644	0.000247326
MMD	1.07566	1.0428	1.10956	4.08461e-06
TRIP13	1.21202	1.14204	1.28629	2.34897e-10
RPS16	1.00538	1.00114	1.00962	0.012724
KIF11	1.3529	1.22554	1.49351	2.07908e-09
SCP2	0.995966	0.992514	0.99943	0.0225122
RPS7	1.00955	1.00476	1.01436	8.91473e-05
GCDH	0.964049	0.946452	0.981974	9.80862e-05
STX6	1.18503	1.10139	1.27503	5.47756e-06
TMEM147	1.01626	1.00718	1.02543	0.000427642
APOF	0.989224	0.982263	0.996234	0.00263634
ARID3A	1.08789	1.031	1.14791	0.00211002
DIO1	0.994172	0.989947	0.998415	0.00714649
UBAP2	1.2052	1.12056	1.29623	5.05961e-07
CDCA4	1.30111	1.17834	1.43666	1.93693e-07
NXT1	1.12216	1.05968	1.18832	8.04062e-05
HSD17B4	0.993325	0.989039	0.99763	0.00240292
CPS1	0.997487	0.996282	0.998693	4.47744e-05
SRD5A2	0.930674	0.892383	0.970608	0.000803318
NT5DC2	1.03616	1.0234	1.04908	1.92156e-08
ALDH7A1	0.975271	0.961179	0.989569	0.000746314
KLF9	0.971663	0.953058	0.99063	0.00356423
NACA	1.01324	1.00689	1.01962	4.10415e-05
GNMT	0.994553	0.991931	0.997182	5.00742e-05
CDC20	1.07433	1.05007	1.09915	7.59334e-10
LRRC1	1.10764	1.05161	1.16666	0.000113521
CPSF6	1.12153	1.07563	1.16938	7.4659e-08
SERPINA4	0.995887	0.992577	0.999208	0.015249
PLEKHB1	1.02563	1.0128	1.03862	8.12992e-05
ACBD4	0.971403	0.957651	0.985353	6.65252e-05
RALA	1.08583	1.04937	1.12356	2.30058e-06
SOD1	0.994802	0.990621	0.999001	0.0153087
DYNLL1	1.01652	1.00978	1.02331	1.39189e-06
MYBL2	1.05629	1.02976	1.08349	2.44305e-05
SAR1B	0.963516	0.941169	0.986394	0.00190848
SSR2	1.01121	1.00652	1.01592	2.55297e-06
CKS2	1.02545	1.01583	1.03515	1.7235e-07
RAC1	1.01995	1.0126	1.02736	8.72142e-08
SAE1	1.05292	1.0316	1.07467	7.72858e-07
ETNK2	0.990984	0.985548	0.996449	0.00124793
DBF4	1.48542	1.30503	1.69076	2.09897e-09
FAM57A	1.12914	1.06043	1.20231	0.000149788
TYRO3	1.11354	1.03613	1.19672	0.00343731
NCAPD2	1.12713	1.07093	1.18628	4.51856e-06
NUP62	1.08423	1.04642	1.12342	8.01326e-06
SHMT1	0.991838	0.98663	0.997073	0.00227838
ACAA2	0.99402	0.989809	0.998249	0.00562627
ARPC2	1.01372	1.00686	1.02062	8.29817e-05
SET	1.03433	1.02177	1.04705	6.15467e-08
HAO2	0.989638	0.982726	0.996598	0.00358035
SERPINH1	1.01164	1.00642	1.01687	1.13747e-05
RPS27A	1.00703	1.00237	1.0117	0.00304509
DENR	1.12357	1.07504	1.17428	2.31391e-07
ACOX1	0.978453	0.961119	0.996099	0.0169148
ALAD	0.986298	0.978459	0.9942	0.000701875
GTPBP4	1.08104	1.05188	1.11101	2.33705e-08
KHK	0.993209	0.987056	0.9994	0.0316196
CHEK1	1.30198	1.18859	1.42619	1.37743e-08
HOMER3	1.04652	1.02145	1.0722	0.000237501
CYBA	1.00476	1.00128	1.00826	0.00733103
PCTP	0.975457	0.959542	0.991636	0.00306921
MARCKS	1.03984	1.02482	1.05509	1.43389e-07
SNRPA1	1.03482	1.01927	1.0506	9.36284e-06
SMARCA4	1.08267	1.03274	1.13501	0.000976738
KHDRBS1	1.06777	1.04286	1.09327	5.20299e-08
PHF21A	1.39821	1.2426	1.5733	2.57214e-08
ANXA10	0.966283	0.951661	0.98113	1.0396e-05
STARD5	0.897234	0.855659	0.940829	7.47572e-06
MCRS1	1.0502	1.0145	1.08717	0.00551032
CYP7A1	0.990848	0.987163	0.994547	1.32298e-06
C4BPA	0.998181	0.996644	0.999721	0.0206278
BUB1B	1.2069	1.11937	1.30128	9.8161e-07
FTCD	0.993841	0.99141	0.996278	7.63313e-07
PPP2R1A	1.01458	1.0035	1.02579	0.00977268
TNFRSF21	1.028	1.0128	1.04342	0.000279667
PPP1CC	1.04007	1.0228	1.05762	4.22769e-06
GPD1	0.977883	0.963648	0.992329	0.0027979
PPP1R9A	1.20216	1.06	1.36338	0.00413765
ACAT1	0.988423	0.983411	0.993461	7.13657e-06
CCNB1	1.08842	1.05514	1.12274	8.87216e-08
PBLD	0.987525	0.976571	0.998601	0.0273866
RPIA	1.14445	1.06284	1.23232	0.000350481
DCLRE1C	1.34694	1.16024	1.56368	9.1399e-05
CDK4	1.02805	1.01777	1.03843	6.80756e-08
TGIF2	1.0718	1.0107	1.13659	0.0205919
FBXO46	1.07205	1.02401	1.12236	0.00293945
TBCB	1.03841	1.01587	1.06145	0.000761209
TCF3	1.10075	1.04619	1.15816	0.000214936
PTTG1	1.0365	1.0227	1.05049	1.59529e-07
ZDHHC13	1.15376	1.06763	1.24683	0.000302549
RNF24	1.59504	1.37142	1.85512	1.37677e-09
HLF	0.974867	0.96131	0.988615	0.00036724
SFI1	1.10369	1.04579	1.1648	0.000332812
MKI67	1.22929	1.1465	1.31807	6.52531e-09
ABCC10	1.19008	1.07542	1.31696	0.000760787
RPS9	1.00566	1.00114	1.0102	0.0140424
TDG	1.13925	1.07015	1.21282	4.43415e-05
CENPF	1.19522	1.11452	1.28176	5.72919e-07
AOX1	0.997856	0.995735	0.999982	0.0480937
NUP43	1.21931	1.1262	1.32012	9.95692e-07
C15orf39	1.16785	1.0665	1.27884	0.000808115
THUMPD2	1.28144	1.13986	1.44061	3.30604e-05
PFN1	1.00738	1.00242	1.01237	0.00352909
EEF1E1	1.08127	1.04863	1.11493	5.85971e-07
GADD45A	0.987259	0.97905	0.995538	0.00261524
RPS6	1.00667	1.00255	1.01081	0.00149851
ST3GAL6	0.965014	0.936337	0.994569	0.0206782
OGDHL	0.969733	0.955829	0.983838	3.02655e-05
SPATS2	1.13108	1.0621	1.20453	0.000124783
IMPDH2	1.01724	1.00867	1.02589	7.53763e-05
SLC17A4	0.981629	0.970842	0.992536	0.00100557
H2AFX	1.04453	1.02692	1.06244	5.09915e-07
VPS37C	1.21629	1.11284	1.32936	1.57817e-05
BTBD3	1.11042	1.06249	1.16051	3.27505e-06
KIF23	1.20985	1.13103	1.29415	2.98019e-08
ECT2	1.14235	1.08798	1.19944	8.84829e-08
MYL6B	1.03776	1.01755	1.05837	0.000221399
RNASE4	0.993843	0.989509	0.998195	0.00560249
CENPA	1.24738	1.14771	1.35571	1.96922e-07
PTMA	1.01347	1.00875	1.01821	1.95275e-08
UBE2E1	1.07556	1.04816	1.10368	3.15317e-08
RPLP0	1.00902	1.00454	1.01352	7.63378e-05
SLC6A13	0.963306	0.935538	0.991899	0.0122456
HADH	0.983608	0.971412	0.995957	0.00942077
CENPM	1.12216	1.08069	1.16522	1.97845e-09
BTD	0.964476	0.941994	0.987495	0.00264987
SFPQ	1.05016	1.03018	1.07054	5.95958e-07
RPL35	1.00664	1.00273	1.01056	0.000861204
DAZAP1	1.0552	1.03117	1.07979	4.83964e-06
BIRC5	1.07442	1.04304	1.10674	2.06972e-06
PRR11	1.3376	1.19707	1.49462	2.80173e-07
RPS21	1.00599	1.00257	1.00943	0.000600109
TTK	1.30391	1.19076	1.42781	1.00509e-08
LIMK1	1.06891	1.03101	1.1082	0.00029649
BLM	1.31319	1.14501	1.50608	9.75756e-05
GAPDH	1.01062	1.00641	1.01485	7.04111e-07
GINS1	1.25723	1.16425	1.35763	5.2351e-09
NUDT1	1.04063	1.02011	1.06156	8.89813e-05
NPM1	1.01163	1.00703	1.01624	6.50442e-07
ILF3	1.04666	1.0239	1.06992	4.7765e-05
TCOF1	1.19399	1.11835	1.27476	1.10032e-07
RPL24	1.00828	1.00344	1.01314	0.000783451
RPS10	1.00678	1.00295	1.01062	0.000503445
YWHAQ	1.02191	1.01284	1.03107	1.91821e-06
CSE1L	1.07537	1.04501	1.10661	6.60292e-07
G6PD	1.02292	1.01618	1.0297	1.80409e-11
SOX12	1.10447	1.04045	1.17242	0.00110773
C12orf49	1.10869	1.04911	1.17165	0.000251087
MAD2L1	1.12187	1.07418	1.17168	2.11622e-07
SEC61G	1.01161	1.00637	1.01689	1.35632e-05
ADRB2	0.914168	0.854306	0.978224	0.00940072
E2F6	1.24529	1.11832	1.38668	6.38998e-05
DGKZ	1.10155	1.04806	1.15776	0.000139985
BLMH	1.04849	1.01398	1.08419	0.00555744
VASP	1.0248	1.012	1.03777	0.000134205
RPL27	1.00711	1.0025	1.01174	0.00248672
SLC25A6	1.35641	1.12728	1.6321	0.00124193
MYO1B	0.98395	0.974101	0.993899	0.00162037
RPL35A	1.00928	1.00461	1.01396	9.26878e-05
SLCO2B1	0.984187	0.975368	0.993085	0.000518805
DGUOK	1.0232	1.00549	1.04121	0.0100171
KIF18A	1.51938	1.30483	1.76922	7.22284e-08
IARS	1.09443	1.0618	1.12806	5.12196e-09
LSM7	1.01757	1.00595	1.02932	0.00295519
ETFDH	0.962778	0.94179	0.984235	0.000743468
CDCA3	1.13128	1.0792	1.18587	2.90307e-07
CLTA	1.01672	1.00936	1.02415	7.83677e-06
TESC	1.00755	1.00232	1.01281	0.0046473
RPL9	1.00692	1.00268	1.01117	0.00135341
GAL3ST1	1.03339	1.01576	1.05133	0.000182975
ZNF532	1.19097	1.10395	1.28486	6.351e-06
TROAP	1.0992	1.04856	1.15229	8.4879e-05
AACS	1.13112	1.0627	1.20395	0.000108879
ALDH18A1	1.06408	1.03051	1.09874	0.000146345
CCNB2	1.0949	1.04974	1.142	2.45616e-05
PLK1	1.16034	1.09953	1.22452	6.15598e-08
CD63	1.00876	1.00436	1.01319	9.41544e-05
RPN2	1.01752	1.01015	1.02495	2.84696e-06
ECHS1	0.990134	0.985311	0.994981	6.90758e-05
SLC6A12	0.968141	0.949353	0.987301	0.00120284
CTSO	0.961369	0.942153	0.980977	0.00013108
PSRC1	1.25685	1.1693	1.35096	5.45366e-10
YWHAZ	1.01025	1.00581	1.01471	5.59494e-06
B4GALT3	1.08141	1.04083	1.12357	6.04631e-05
ZNF207	1.05051	1.02947	1.07198	1.80704e-06
PLXNA3	1.09832	1.02962	1.17162	0.00443395
RNF7	1.06066	1.03207	1.09003	2.3943e-05
PELI1	1.09333	1.045	1.1439	0.000109652
HDAC1	1.0393	1.02532	1.05347	2.43514e-08
ABCA8	0.964862	0.938026	0.992466	0.0129384
QDPR	0.984982	0.976465	0.993574	0.000638294
OAZ1	1.01157	1.006	1.01717	4.39347e-05
TTLL4	1.05391	1.01471	1.09463	0.00663001
PGS1	1.12795	1.04638	1.21588	0.0016679
ATP1B3	1.02814	1.01848	1.03789	8.33949e-09
PDGFRL	1.19151	1.05761	1.34236	0.0039662
SHCBP1	1.30654	1.18394	1.44184	1.04683e-07
SLC25A15	0.980226	0.970553	0.989995	7.90862e-05
HSD17B8	0.973337	0.960985	0.985848	3.36564e-05
RPL18	1.00577	1.0013	1.01026	0.0113709
TRAF5	1.07478	1.0341	1.11707	0.000249358
RPS8	1.0082	1.00401	1.01241	0.000120575
CDC25A	1.40174	1.22142	1.60869	1.5327e-06
VDAC2	1.02177	1.01249	1.03113	3.69527e-06
DYNLRB1	1.01528	1.00802	1.02259	3.46945e-05
IGF2BP2	1.05268	1.02281	1.08342	0.00047261
SSRP1	1.07125	1.04704	1.09602	3.62336e-09
DNASE1L3	0.96054	0.94625	0.975046	1.40617e-07
MRPL17	1.10311	1.05994	1.14803	1.44735e-06
ADSL	1.05494	1.03313	1.0772	5.18844e-07
SRD5A1	0.963653	0.939009	0.988944	0.00509308
SNRPB2	1.07229	1.04242	1.10302	1.28647e-06
E2F3	1.23506	1.11625	1.36651	4.29589e-05
PTBP1	1.03469	1.02	1.0496	2.94391e-06
RPL19	1.00604	1.00081	1.0113	0.0236716
AASS	0.987558	0.979999	0.995174	0.00140262
SF3B4	1.04791	1.03009	1.06605	8.94726e-08
CBR1	0.995734	0.992494	0.998984	0.0101245
INTS8	1.12631	1.0739	1.18127	9.93403e-07
WDHD1	1.66374	1.40336	1.97243	4.56281e-09
MTF2	1.24457	1.12937	1.37153	1.01132e-05
MYRIP	0.917568	0.875686	0.961453	0.000307244
SNRPE	1.0281	1.0135	1.04291	0.00014652
TOP2A	1.0683	1.04178	1.0955	2.57939e-07
TPX2	1.11247	1.07227	1.15418	1.38001e-08
POLD1	1.13828	1.05967	1.22272	0.000389124
CLSTN1	1.04446	1.02074	1.06874	0.000206603
GHR	0.961884	0.941349	0.982867	0.000416221
MCM10	1.46519	1.28596	1.6694	9.57916e-09
DCTN5	1.16648	1.05732	1.28691	0.00212747
MOGAT2	0.929069	0.882918	0.977633	0.00465266
HMGA1	1.01368	1.00774	1.01966	5.92286e-06
FANCG	1.14458	1.05946	1.23654	0.000615134
PUS1	1.06978	1.03926	1.10121	4.95726e-06
AP4M1	1.18613	1.09468	1.28523	3.04967e-05
SLC28A1	0.973503	0.956542	0.990764	0.00274758
PTDSS2	1.14687	1.09404	1.20225	1.23177e-08
AKR1D1	0.981533	0.970962	0.99222	0.000742216
MCM7	1.03093	1.01798	1.04404	2.3284e-06
FOXM1	1.10137	1.06005	1.14431	7.48089e-07
C6orf48	1.0079	1.0024	1.01342	0.00483842
DHX34	1.13974	1.07104	1.21285	3.72906e-05
NCAPH	1.28569	1.15207	1.43481	7.18013e-06
DNMT3A	1.14903	1.08197	1.22024	5.95747e-06
RAE1	1.09816	1.05369	1.1445	8.99595e-06
MPV17	1.0353	1.01671	1.05424	0.000175804
LPA	0.93848	0.897878	0.980918	0.0048967
MFSD5	1.06203	1.01214	1.11439	0.0142247
ACADSB	0.990495	0.981823	0.999243	0.0332743
RACGAP1	1.15582	1.09652	1.21834	7.11152e-08
ATF4	1.01144	1.00604	1.01686	3.05968e-05
OSBPL3	1.09215	1.01778	1.17194	0.0142895
IVD	0.956328	0.937139	0.97591	1.57564e-05
EZH2	1.11458	1.06786	1.16334	6.85534e-07
CCT5	1.02922	1.01723	1.04134	1.44664e-06
MAOA	0.987907	0.976919	0.999018	0.0329962
MCM3	1.04162	1.02336	1.06021	6.20141e-06
IMPDH1	1.09802	1.05817	1.13938	7.15135e-07
PPT1	1.03141	1.01854	1.04444	1.37434e-06
MLYCD	0.910845	0.86089	0.9637	0.00117554
CBX1	1.07731	1.04584	1.10972	8.5175e-07
UBE2I	1.02972	1.01459	1.04507	0.000105299
ZNF239	1.12097	1.05159	1.19492	0.000459585
RFC4	1.0799	1.04737	1.11345	8.42579e-07
DHRS3	0.991966	0.984891	0.999092	0.0271903
AMD1	1.09006	1.06035	1.1206	9.60723e-10
KIF20A	1.22818	1.14736	1.31468	3.25308e-09
RPS24	1.00699	1.00287	1.01113	0.000866547
NCAPG	1.20984	1.13286	1.29205	1.35573e-08
FOXK2	1.16697	1.09718	1.2412	9.2262e-07
SMS	1.05601	1.03594	1.07647	2.58836e-08
TTF2	1.37285	1.18826	1.58611	1.69831e-05
BUB1	1.19809	1.11206	1.29077	1.99541e-06
DSG1	0.940122	0.883885	0.999938	0.0497696
SMARCC1	1.14876	1.08781	1.21313	6.17267e-07
TPM4	1.00923	1.00454	1.01394	0.000111927
CD24	1.00532	1.0028	1.00784	3.40253e-05
CCT4	1.04009	1.02417	1.05625	5.91223e-07
POP7	1.04286	1.0259	1.0601	5.24911e-07
SLC6A8	1.02496	1.0103	1.03983	0.000793209
GPT	0.99028	0.982666	0.997953	0.0131294
DYRK2	1.24932	1.13178	1.37905	1.00677e-05
UBAP2L	1.04965	1.02973	1.06996	7.21253e-07
RBM12	1.24306	1.12239	1.37669	2.96491e-05
B3GALNT1	1.32096	1.17707	1.48242	2.23688e-06
B4GALT5	1.0824	1.04761	1.11835	2.03439e-06
ST6GALNAC4	1.16435	1.09671	1.23615	6.24056e-07
KCTD17	1.05148	1.02247	1.08132	0.000437757
CORO1C	1.057	1.03478	1.07969	3.15518e-07
RCL1	0.962278	0.94544	0.979417	1.96342e-05
GPD2	1.20555	1.12058	1.29695	5.35226e-07
LHFPL2	1.11692	1.06201	1.17467	1.71511e-05
PDK4	0.994132	0.990345	0.997933	0.00250323
HELLS	1.31137	1.17176	1.46762	2.3598e-06
GNG5	1.01843	1.01086	1.02605	1.57578e-06
HK2	1.09154	1.05778	1.12638	4.66929e-08
POR	0.995333	0.991512	0.99917	0.0171651
PSMD14	1.05303	1.03298	1.07347	1.38639e-07
RAD51	1.30978	1.15985	1.47909	1.35736e-05
H2AFZ	1.01137	1.00635	1.01641	8.35238e-06
ABI2	1.20319	1.09392	1.32337	0.000140044
RPS4X	1.00638	1.00207	1.01071	0.00368371
ERH	1.02211	1.01128	1.03306	5.74359e-05
DDX27	1.08836	1.04747	1.13084	1.46711e-05
RIT1	1.17939	1.10991	1.25322	1.0031e-07
ASNS	1.05015	1.02692	1.0739	1.79927e-05
RNF34	1.11605	1.05356	1.18225	0.000187978
PRKCI	1.18816	1.10798	1.27414	1.32082e-06
DUSP12	1.14736	1.08219	1.21646	4.07858e-06
PLAGL2	1.21526	1.06022	1.39297	0.00511532
MCM6	1.13352	1.08274	1.18669	8.3488e-08
KPNB1	1.04416	1.02443	1.06427	9.00648e-06
GARS	1.03426	1.02009	1.04862	1.69852e-06
TRPC1	1.33364	1.12561	1.58011	0.000876368
PPRC1	1.16572	1.06563	1.27521	0.000814871
MAOB	0.991428	0.985134	0.997762	0.00806372
ZNF587	1.12901	1.0208	1.24869	0.018251
ITGB1BP1	1.087	1.04821	1.12723	6.82744e-06
CCT2	1.01249	1.00772	1.01728	2.52415e-07
HIC2	1.23654	1.10188	1.38765	0.000307183
NEK2	1.14329	1.08018	1.21008	3.79347e-06
ADNP	1.08507	1.04299	1.12884	5.21582e-05
SMARCD1	1.07004	1.02606	1.1159	0.00157155
CNOT6	1.30991	1.16168	1.47706	1.0535e-05
RBX1	1.03732	1.01942	1.05552	3.68289e-05
BAX	1.02167	1.01023	1.03324	0.000191366
STRN4	1.04864	1.01019	1.08856	0.0127132
EWSR1	1.04	1.02432	1.05591	4.16625e-07
TM6SF2	0.9692	0.947216	0.991694	0.00753005
PROZ	0.979417	0.967509	0.991471	0.000860935
NME1	1.00967	1.0041	1.01528	0.000647636
TSEN34	1.0996	1.04509	1.15695	0.000252136
CENPE	1.493	1.29312	1.72378	4.62348e-08
ILKAP	1.09025	1.03326	1.1504	0.00160999
PPM1G	1.05219	1.03024	1.07461	2.24583e-06
CCDC6	1.19358	1.09436	1.30179	6.42834e-05
TUBB	1.01038	1.00603	1.01476	2.76001e-06
CACYBP	1.05017	1.02663	1.07425	2.31022e-05
E2F5	1.13679	1.07803	1.19875	2.19231e-06
RPL36	1.00488	1.0012	1.00856	0.00921623
SLC36A1	1.29623	1.16086	1.44738	4.01573e-06
RPS11	1.00616	1.00169	1.01065	0.00684831
UBE2L3	1.0598	1.03392	1.08633	4.14447e-06
SORBS2	0.955226	0.937901	0.97287	9.33002e-07
PHTF2	1.14202	1.02488	1.27254	0.016172
SEPHS1	1.11512	1.07427	1.15752	1.05087e-08
RPP30	1.32087	1.18393	1.47365	6.24916e-07
VPS72	1.06076	1.03906	1.08291	2.21892e-08
CDT1	1.18169	1.10786	1.26045	3.95052e-07
ACYP1	1.14542	1.09032	1.2033	6.73513e-08
ASB1	1.22189	1.06842	1.39739	0.00342844
PNPO	0.980853	0.966775	0.995136	0.00876654
DKK1	1.009	1.00271	1.01534	0.00499104
EIF2S2	1.03882	1.01994	1.05804	4.68464e-05
MMP11	1.00901	1.0022	1.01587	0.00941226
FEN1	1.09047	1.05353	1.1287	8.39125e-07
PRAME	1.02747	1.00949	1.04578	0.00262558
RPL37	1.00939	1.00447	1.01433	0.000176428
ARFGAP1	1.03755	1.01738	1.05812	0.000233129
UGP2	0.990348	0.985672	0.995047	5.9195e-05
HMGN1	1.01494	1.00694	1.023	0.000241267
RPL23A	1.00523	1.00111	1.00937	0.0128269
BAK1	1.04731	1.01661	1.07893	0.00232247
RGS2	1.01197	1.00668	1.0173	8.7332e-06
NRF1	1.30139	1.14596	1.47791	4.92112e-05
ALDH1A1	0.99751	0.99537	0.999655	0.0229137
RPS17	1.27967	1.02186	1.60253	0.0316844
TRMT1	1.03641	1.01454	1.05874	0.00101439
COL9A2	1.04434	1.00638	1.08373	0.0216326
SUCLG2	0.986249	0.974396	0.998245	0.0247881
WSB1	1.01776	1.00911	1.02649	5.27265e-05
LCMT1	1.04972	1.00588	1.09547	0.0257903
BCAS4	1.20793	1.08639	1.34307	0.00048058
GOLGA3	1.11904	1.04833	1.19452	0.000732007
DNM1L	1.08182	1.03195	1.1341	0.00109165
UBE2Z	1.02741	1.00479	1.05054	0.0172674
KIF4A	1.20589	1.11359	1.30583	4.06227e-06
RFXANK	1.02052	1.00381	1.03752	0.0159092
IFT52	1.13673	1.07093	1.20658	2.5298e-05
MRPL9	1.06152	1.04106	1.08238	1.81526e-09
ZNF124	1.54039	1.30302	1.82101	4.19801e-07
NUP37	1.12481	1.07478	1.17717	4.05119e-07
EED	1.21135	1.11379	1.31746	7.62163e-06
SOAT1	1.04805	1.01703	1.08001	0.00220217
THOC5	1.12488	1.07234	1.17999	1.42392e-06
GMPS	1.12401	1.07591	1.17427	1.62157e-07
RAD54B	1.59776	1.35663	1.88174	1.97695e-08
RAMP1	0.992518	0.988573	0.996478	0.000218659
HMGB2	1.0203	1.01066	1.03002	3.3068e-05
UAP1L1	1.09231	1.05224	1.13391	3.6472e-06
EGLN3	1.0378	1.02374	1.05205	9.68344e-08
ZNF580	1.03504	1.00193	1.06925	0.0378897
SLC10A3	1.13025	1.06223	1.20263	0.00011059
PECR	0.981317	0.971268	0.991469	0.000328909
SLC38A1	1.0827	1.04986	1.11656	4.28301e-07
PRKCD	1.0857	1.04402	1.12904	3.84184e-05
CDC6	1.12199	1.06589	1.18104	1.09123e-05
POLQ	1.58385	1.28676	1.94954	1.43259e-05
MCM2	1.1	1.06131	1.14011	1.82421e-07
SF3A2	1.03875	1.01532	1.06273	0.00108905
CHAF1B	1.25538	1.15215	1.36786	2.04748e-07
CDCA8	1.18372	1.11433	1.25743	4.44627e-08
CNOT3	1.09899	1.04109	1.1601	0.000630137
ZWINT	1.06915	1.04113	1.09792	8.03583e-07
MORF4L1	1.0146	1.00545	1.02384	0.00171482
XRCC2	1.52547	1.27723	1.82196	3.15855e-06
GNPDA1	1.06261	1.03532	1.09061	4.75473e-06
BANF1	1.02107	1.0111	1.03114	3.09961e-05
GINS3	1.18613	1.07142	1.31312	0.00100418
PRC1	1.08655	1.04838	1.1261	5.36531e-06
SAC3D1	1.13016	1.07604	1.18699	1.0203e-06
ZNF692	1.02971	1.01378	1.04588	0.00023225
TRAIP	1.38052	1.20987	1.57524	1.66867e-06
COPZ1	1.02117	1.0078	1.03473	0.00184519
CIDEB	0.988784	0.978076	0.99961	0.0423389
ATP2B1	1.11367	1.05197	1.17899	0.000213938
NANS	1.03695	1.01684	1.05745	0.000281232
ILF2	1.02338	1.01361	1.03325	2.34446e-06
CYP3A5	0.996184	0.994237	0.998136	0.000128885
RAD51AP1	1.20578	1.11453	1.30451	3.15502e-06
ZBED4	1.3328	1.15851	1.53332	5.88046e-05
REXO4	1.10868	1.05877	1.16094	1.13231e-05
FBXO5	1.35284	1.20408	1.51997	3.68246e-07
UBE2D1	1.16963	1.0937	1.25084	4.75297e-06
MELK	1.16475	1.09455	1.23946	1.52015e-06
ITPR2	0.956369	0.92864	0.984926	0.00296125
FUBP1	1.08293	1.04596	1.12121	6.94559e-06
NLE1	1.14453	1.06255	1.23283	0.000370768
ATP13A2	1.2271	1.12656	1.33662	2.70204e-06
COPS7B	1.06446	1.01546	1.11584	0.00938208
CHST10	1.23423	1.07176	1.42134	0.00347411
CFL1	1.01357	1.00763	1.01954	7.02101e-06
ETV5	1.24681	1.15322	1.34799	3.0085e-08
STIP1	1.02729	1.01509	1.03964	1.00683e-05
PTPN2	1.05116	1.01615	1.08738	0.00389492
ZNF195	1.12869	1.0543	1.20834	0.00050154
CD3EAP	1.22385	1.09051	1.37349	0.000599084
NME6	1.17043	1.08417	1.26355	5.60501e-05
COMMD8	1.09145	1.03532	1.15062	0.00116006
KIF14	1.47094	1.25793	1.72001	1.33098e-06
PES1	1.05841	1.03524	1.08211	5.00312e-07
SUB1	1.02714	1.0168	1.03757	2.09632e-07
ZBTB16	0.91025	0.848171	0.976873	0.00907514
BARD1	1.42158	1.20843	1.67233	2.19453e-05
LSM14A	1.0507	1.01612	1.08645	0.00376905
DRG1	1.0531	1.02837	1.07842	1.97322e-05
TFPT	1.0786	1.02384	1.13629	0.00442375
DNMT1	1.11205	1.05599	1.17109	5.71719e-05
PINK1	0.971723	0.952356	0.991484	0.00522795
SORL1	0.970826	0.943245	0.999214	0.0440675
CPNE1	1.02207	1.00797	1.03637	0.00206963
CNIH4	1.02706	1.01397	1.04033	4.51122e-05
TLK2	1.26728	1.12425	1.4285	0.000105875
MTX2	1.04473	1.01703	1.07318	0.00141507
CPEB3	0.802374	0.701031	0.918367	0.00139294
PLK4	1.50539	1.27184	1.78183	1.97867e-06
DECR1	0.994114	0.988896	0.99936	0.0279166
RPL8	1.00653	1.00333	1.00974	6.18116e-05
CAPN10	1.15456	1.05987	1.2577	0.000994966
TUG1	1.0511	1.02571	1.07712	6.47554e-05
SMARCB1	1.04053	1.01849	1.06305	0.000275506
P2RX4	1.07839	1.04166	1.11642	1.97056e-05
RPL38	1.00651	1.00265	1.01038	0.000934925
CDK7	1.07468	1.02356	1.12836	0.00377233
C16orf45	0.89999	0.85362	0.948879	9.45248e-05
RPL32	1.0079	1.00318	1.01263	0.0010014
ACTR3	1.02608	1.01147	1.0409	0.000432608
BPHL	0.990194	0.981725	0.998736	0.0245402
MCM4	1.0774	1.04536	1.11042	1.29629e-06
ACTL6A	1.0825	1.04422	1.12219	1.59283e-05
RFWD3	1.27761	1.14606	1.42426	9.91201e-06
HCG18	1.26691	1.1064	1.45071	0.000619866
RBM38	1.07785	1.02554	1.13283	0.00314052
NDRG2	0.989155	0.982318	0.996039	0.00205969
CANT1	1.04983	1.01069	1.0905	0.0121344
PLXND1	1.04998	1.01266	1.08867	0.00826072
SUOX	0.948694	0.924432	0.973592	6.75718e-05
H2AFY	1.01736	1.00685	1.02799	0.00116734
MED28	1.06336	1.02264	1.1057	0.00204353
LRRC8B	1.15053	1.00744	1.31395	0.0385163
TLE3	1.13695	1.05067	1.2303	0.00143445
NUP107	1.0494	1.02945	1.06973	8.48577e-07
CA5A	0.969386	0.946917	0.992389	0.00936323
KIFC1	1.14455	1.08663	1.20556	3.4774e-07
SMYD5	1.08706	1.02978	1.14753	0.00250696
DENND4B	1.07671	1.02601	1.12992	0.00266896
BFSP1	1.84911	1.48812	2.29768	2.90409e-08
TCERG1	1.11479	1.05843	1.17415	4.03401e-05
ASF1B	1.10301	1.04379	1.16559	0.000497409
GLS	1.04643	1.01115	1.08295	0.00950709
FDX1	0.9581	0.928424	0.988724	0.00766681
IGF2BP3	1.11271	1.06017	1.16785	1.50554e-05
CALU	1.03881	1.02064	1.05731	2.34975e-05
POU2F1	1.58629	1.28188	1.96298	2.19281e-05
CCNJ	1.28648	1.12214	1.47489	0.000303311
SOX9	1.02765	1.00947	1.04616	0.00275122
C1R	0.996831	0.993987	0.999684	0.0295123
FUS	1.04723	1.02217	1.07289	0.000187596
HSPBP1	1.0504	1.01151	1.09078	0.0106381
TNFSF4	1.21115	1.09995	1.33359	9.66536e-05
UFC1	1.01657	1.00666	1.02657	0.00100587
SLC1A2	0.967757	0.946152	0.989857	0.00444169
CHORDC1	1.0939	1.05626	1.13288	5.07319e-07
SCAMP4	1.09648	1.04771	1.14752	7.24853e-05
SALL2	1.1194	1.00102	1.25177	0.0479519
YWHAB	1.03279	1.01788	1.04792	1.37581e-05
GPR107	1.14942	1.08034	1.22292	1.06592e-05
PRPF19	1.05983	1.03573	1.08449	7.37966e-07
TARDBP	1.07792	1.0451	1.11177	1.97199e-06
KNTC1	1.15002	1.08517	1.21874	2.3564e-06
RPLP2	1.00674	1.00255	1.01094	0.00160421
RAD54L	1.23585	1.12599	1.35642	8.25895e-06
PTGES3	1.01907	1.0106	1.02762	9.2927e-06
PKN1	1.01833	1.00252	1.03439	0.0228943
LIG1	1.07504	1.02313	1.12959	0.00416369
PMAIP1	1.12433	1.04463	1.21012	0.00178489
ABCC5	1.06838	1.02804	1.11031	0.000756935
ZNF473	1.28824	1.06984	1.55123	0.00753601
XRCC6	1.02353	1.01448	1.03266	2.83542e-07
TUFT1	1.09538	1.0424	1.15106	0.000316437
EP400	1.28301	1.12389	1.46465	0.00022528
WASF1	1.22263	1.137	1.31471	5.77032e-08
SLC39A1	1.02822	1.01858	1.03795	7.0237e-09
RFC2	1.07463	1.03472	1.11607	0.00019302
ZNF764	1.26712	1.09629	1.46457	0.00135447
TARS	1.05965	1.03709	1.08271	1.32655e-07
MYB	1.80654	1.32192	2.46881	0.000206176
PPM1H	1.09103	1.01846	1.16878	0.0131059
RBM10	1.06284	1.01882	1.10876	0.00474119
MAP1S	1.10964	1.00045	1.23075	0.0490178
IL20RA	1.12889	1.02674	1.24119	0.0122324
RPL39	1.00583	1.00154	1.01013	0.00764206
SUPT3H	1.30695	1.13888	1.49981	0.000138041
YTHDF1	1.11938	1.06546	1.17603	7.57172e-06
EPS15L1	1.11304	1.00429	1.23356	0.0411964
STK25	1.03347	1.00939	1.05812	0.0061997
COL18A1	0.994714	0.990711	0.998734	0.0100043
CLDN14	0.954454	0.931858	0.977599	0.000137146
EIF5B	1.09648	1.0627	1.13133	7.95446e-09
STIL	1.29753	1.13503	1.48329	0.000135988
RAD1	1.33328	1.18513	1.49995	1.69829e-06
NVL	1.17059	1.0688	1.28207	0.000690001
SMG5	1.04318	1.02288	1.06389	2.49715e-05
CTBP1	1.02246	1.00621	1.03898	0.00657027
EPRS	1.05883	1.03228	1.08606	1.02088e-05
SARS2	1.08944	1.02478	1.15818	0.00606547
COBLL1	0.960242	0.939353	0.981595	0.00029984
ANKRD27	1.17651	1.0838	1.27714	0.000103688
DTL	1.19665	1.10262	1.29869	1.71016e-05
ARPC4	1.02007	1.00919	1.03107	0.000282436
ASXL1	1.04738	1.00732	1.08904	0.0199851
PSMB5	1.01493	1.00649	1.02344	0.000502978
DNAJC9	1.07161	1.03737	1.10697	2.9807e-05
CYP11A1	0.912457	0.855489	0.973218	0.00534799
RPS23	1.00767	1.0015	1.01387	0.0146918
YKT6	1.03646	1.01302	1.06045	0.00215399
CSNK1D	1.04843	1.02284	1.07466	0.000176224
MMP9	1.00799	1.00216	1.01385	0.00719719
TIPIN	1.2519	1.12033	1.39892	7.32324e-05
MAGEF1	1.04246	1.00612	1.08012	0.0216291
EXO1	1.34609	1.19975	1.51027	4.16176e-07
DUSP9	1.01692	1.00792	1.02599	0.000214586
PDSS1	1.18814	1.09534	1.28881	3.25955e-05
TRAF2	1.06066	1.02085	1.10202	0.00255017
ANAPC5	1.0332	1.0138	1.05297	0.000731659
GNE	0.956835	0.930266	0.984162	0.00213252
UTP6	1.08977	1.04798	1.13324	1.64298e-05
SLC17A2	0.977833	0.963145	0.992745	0.00369707
COIL	1.17126	1.07785	1.27277	0.000193119
MARK2	1.16849	1.07462	1.27057	0.000268367
NAT10	1.14042	1.05335	1.23469	0.00118427
PTP4A3	1.02452	1.01211	1.03708	9.74181e-05
NAP1L4	1.04765	1.02139	1.07458	0.000325513
POLR2G	1.03135	1.01591	1.04704	6.07821e-05
MMP12	1.01593	1.0086	1.02332	1.90257e-05
ADA	1.12567	1.06105	1.19422	8.68335e-05
NUP205	1.1821	1.08828	1.28401	7.34225e-05
METTL5	1.02962	1.01132	1.04826	0.00142123
MUT	0.979725	0.965207	0.994462	0.0071663
RCN2	1.05372	1.0268	1.08133	7.37288e-05
NUSAP1	1.0592	1.0307	1.0885	3.5934e-05
CCNF	1.24296	1.08734	1.42085	0.00143815
RUSC1	1.04925	1.01899	1.08041	0.00128036
CDC123	1.04276	1.023	1.06292	1.80324e-05
EHBP1L1	1.05025	1.0128	1.08909	0.00813091
IGFBP4	0.992967	0.989237	0.996712	0.000237741
TXNL4A	1.02463	1.00697	1.04261	0.00609278
GORASP2	1.03626	1.00776	1.06557	0.0123137
SRM	1.02844	1.01616	1.04087	4.72989e-06
PRPF31	1.03439	1.00459	1.06509	0.023404
UBE2M	1.02068	1.0021	1.03961	0.0289547
NOSIP	1.02762	1.00615	1.04955	0.0114218
CCT7	1.01984	1.00876	1.03104	0.000424852
PWP1	1.08178	1.03246	1.13346	0.000961407
FANCE	1.44846	1.2727	1.64849	1.9815e-08
MAGED1	1.01097	1.00283	1.01918	0.00819346
RAP1GAP	1.03185	1.01942	1.04443	3.96727e-07
NPC1	1.07353	1.03068	1.11816	0.000640843
NPAS2	1.07031	1.03194	1.11012	0.000264906
AGR2	1.00397	1.00214	1.00579	1.98636e-05
CCNA2	1.0914	1.04545	1.13936	6.73248e-05
GMNN	1.01571	1.00691	1.02459	0.00044936
CBX5	1.11984	1.03937	1.20655	0.00293088
H2AFY2	1.04095	1.00667	1.07639	0.0188156
PRR13	1.01417	1.00609	1.02231	0.000562646
LMNB1	1.07859	1.04862	1.10943	1.43166e-07
SULT1B1	0.908475	0.842988	0.979049	0.011915
WDR77	1.10034	1.04858	1.15466	0.000100386
DSG2	1.03482	1.01812	1.05179	3.7436e-05
TIMM9	1.07094	1.03784	1.10509	1.88265e-05
RECQL4	1.11261	1.06622	1.16102	9.06867e-07
MKKS	1.03074	1.00649	1.05557	0.0126848
VRK1	1.22296	1.11575	1.34047	1.7102e-05
LAPTM4B	1.01303	1.00704	1.01906	1.87549e-05
RANBP1	1.02488	1.01381	1.03608	9.25126e-06
FAM118A	1.05396	1.02162	1.08733	0.000950346
EPS8L3	1.03526	1.01852	1.05227	3.08165e-05
SLBP	1.06207	1.0334	1.09153	1.61144e-05
PPAT	1.26779	1.15249	1.39461	1.07451e-06
PLP2	1.0106	1.00468	1.01655	0.000432095
UPP1	1.04145	1.01882	1.06458	0.000290736
RIPK2	1.07326	1.03781	1.10992	3.69585e-05
PSMC3IP	1.07512	1.04149	1.10983	7.93323e-06
ZNF8	1.3009	1.02971	1.6435	0.0274232
INPP5F	1.1995	1.07864	1.33391	0.000788347
R3HDM1	1.1528	1.01507	1.30921	0.0284954
NOL7	1.02661	1.01322	1.04019	8.88353e-05
MSRA	0.933844	0.900648	0.968263	0.000210231
SLC30A1	0.982443	0.965897	0.999272	0.0409577
RANGAP1	1.02004	1.00822	1.03201	0.000851271
UXS1	1.06528	1.02583	1.10624	0.0010211
STT3A	1.03152	1.01742	1.04583	9.98937e-06
PCYOX1L	1.17598	1.0404	1.32922	0.00949666
RBM3	1.03376	1.01455	1.05334	0.000521313
TRMU	1.12418	1.06137	1.1907	6.58959e-05
IFIT1	0.986333	0.978021	0.994715	0.00143599
NMB	1.05782	1.0203	1.09671	0.00228476
RORA	0.937368	0.88209	0.996111	0.0370149
GLS2	0.98572	0.976588	0.994937	0.00245391
GLMN	1.3241	1.16335	1.50705	2.12624e-05
BSG	1.00867	1.00438	1.01297	7.18602e-05
EHMT2	1.05143	1.01095	1.09353	0.012285
POLD3	1.17784	1.08026	1.28423	0.00020756
SEC61A1	1.02296	1.01346	1.03254	1.8241e-06
ODC1	1.02061	1.0107	1.03062	4.16459e-05
TRA2A	1.02114	1.00156	1.04109	0.0341553
RAB17	0.988376	0.97868	0.998167	0.0200879
USP21	1.1177	1.05909	1.17956	5.14725e-05
LSM2	1.02567	1.00768	1.04398	0.00499026
NUP85	1.08517	1.04544	1.1264	1.74569e-05
CRAT	0.98095	0.962649	0.999599	0.0453162
CRY2	0.95686	0.934646	0.979603	0.000233761
KCNMB3	1.12712	1.04612	1.21439	0.00166134
GPATCH1	1.23716	1.06079	1.44285	0.0066885
HOMER2	0.966518	0.946478	0.986982	0.00144352
PHLDA2	1.05265	1.03271	1.07298	1.45842e-07
FTSJ1	1.1099	1.06345	1.15839	1.75327e-06
CKAP2	1.17744	1.08904	1.27302	4.09806e-05
BCL11A	1.39896	1.1364	1.72218	0.00154725
SSBP1	1.01574	1.00599	1.02558	0.00149982
DPM2	1.03824	1.01708	1.05984	0.00035331
OASL	0.988994	0.981332	0.996716	0.00529038
POLA1	1.46117	1.26128	1.69274	4.35864e-07
BUB3	1.0758	1.04679	1.10561	1.6133e-07
MICALL1	1.13409	1.05103	1.22371	0.00118457
LCAT	0.972703	0.961569	0.983966	2.45689e-06
NUDT15	1.09171	1.00012	1.19168	0.0496778
CENPO	1.12138	1.04739	1.2006	0.00100387
FGFR3	1.0115	1.00239	1.0207	0.0132574
CDC7	1.21132	1.11112	1.32056	1.35165e-05
LASP1	1.01931	1.00828	1.03046	0.000569641
INPP4A	1.19749	1.04747	1.36901	0.00831455
FAAH	0.979511	0.959883	0.99954	0.0450165
HSPA14	1.16977	1.08988	1.25551	1.39571e-05
ARHGAP4	1.0324	1.01014	1.05514	0.00413867
OCEL1	0.969407	0.952181	0.986946	0.000682897
PIAS4	1.15019	1.02748	1.28755	0.0150631
GFOD2	0.909706	0.850454	0.973085	0.00588803
PTK7	1.06571	1.0143	1.11973	0.0116405
ADRA1A	0.853789	0.786914	0.926347	0.000145642
MGST2	0.992734	0.985982	0.999533	0.0362372
GCGR	0.989994	0.983441	0.996591	0.00300005
NOL11	1.06629	1.0323	1.10141	0.000103343
GSTK1	0.993683	0.988748	0.998642	0.0126023
LBR	1.04065	1.01966	1.06206	0.000126306
ZNF74	1.40588	1.19966	1.64754	2.56179e-05
CKS1B	1.02294	1.01347	1.03249	1.74399e-06
ZWILCH	1.17079	1.0588	1.29463	0.00211362
ERCC1	1.02512	1.00276	1.04798	0.0274761
PFDN2	1.01802	1.00913	1.02699	6.54675e-05
NDUFAF1	0.884962	0.835492	0.937361	3.12733e-05
DYNLT1	1.01796	1.00677	1.02927	0.00159662
GLTP	1.06422	1.02819	1.10151	0.000396802
CAPG	1.00668	1.00279	1.01057	0.000739699
TMED9	1.0127	1.00542	1.02003	0.00061167
PRR7	1.25042	1.11863	1.39773	8.39588e-05
ISG20L2	1.08945	1.04447	1.13637	6.81941e-05
PIGC	1.05503	1.02573	1.08517	0.000193362
ETV4	1.04837	1.01898	1.0786	0.00112979
RAP2B	1.12233	1.05961	1.18876	8.37184e-05
STMN1	1.02057	1.01327	1.02792	2.66857e-08
KDELR1	1.01635	1.00725	1.02554	0.000410782
TUBG2	1.05419	1.02017	1.08935	0.00161513
DNMT3B	1.183	1.02403	1.36664	0.0224569
WSB2	1.06332	1.03099	1.09667	9.73171e-05
GMEB1	1.7618	1.38071	2.24809	5.26342e-06
FLOT1	1.01576	1.00724	1.02436	0.000273391
MCM5	1.07263	1.04515	1.10084	1.192e-07
BLVRA	1.017	1.00134	1.03291	0.0332121
RPL27A	1.00823	1.00344	1.01304	0.000748853
PDCD5	1.0132	1.00462	1.02185	0.00249904
MRPL42	1.11885	1.04223	1.20111	0.00191652
NIF3L1	1.12391	1.05314	1.19944	0.000431178
RIBC2	1.39575	1.21872	1.59849	1.44792e-06
ANP32A	1.04256	1.02031	1.0653	0.000153168
NONO	1.02098	1.01112	1.03095	2.76648e-05
NUP210	1.06497	1.02966	1.10149	0.00025356
ANXA5	1.00989	1.00573	1.01405	2.87166e-06
CDC42EP1	1.01141	1.00302	1.01988	0.00758854
JRKL	1.20071	1.09078	1.32172	0.000188667
MAPKAPK5	1.15459	1.08389	1.22991	8.25807e-06
RPLP1	1.00573	1.00135	1.01012	0.010241
MPP6	1.12847	1.06962	1.19054	9.71603e-06
NCOA6	1.18264	1.06522	1.31299	0.00166471
CIB2	1.10705	1.0325	1.18697	0.00424799
NAT9	1.04599	1.01583	1.07704	0.00259658
TRRAP	1.14134	1.01584	1.28235	0.0261206
SMAP1	1.11903	1.03433	1.21067	0.00510505
RNF125	0.822665	0.723002	0.936066	0.00304931
SRPRB	1.06595	1.0375	1.09518	3.70727e-06
POLR2D	1.0955	1.01962	1.17702	0.0127561
KLC2	1.14654	1.06432	1.23512	0.000316313
HEATR1	1.12992	1.0618	1.20241	0.000118121
USP39	1.07601	1.02537	1.12915	0.00289422
SIRT6	1.09702	1.03491	1.16287	0.00184812
PARL	1.03313	1.00582	1.0612	0.0171248
CHCHD2	1.0119	1.00515	1.01868	0.000525805
PSMB4	1.01086	1.00534	1.0164	0.000109074
SH3BGRL3	1.0047	1.00038	1.00903	0.0327499
NEIL3	1.28764	1.16773	1.41986	3.99711e-07
UNG	1.08974	1.05149	1.12939	2.43056e-06
CCDC93	1.13335	1.0491	1.22437	0.00149189
ASMTL	0.712562	0.570818	0.889504	0.00274743
DYNC1LI1	1.20206	1.12132	1.28862	2.13139e-07
OIP5	1.20003	1.10544	1.30271	1.34219e-05
GPSM2	1.25952	1.14344	1.38739	2.90896e-06
GFRA1	0.881134	0.814929	0.952718	0.00149648
ACLY	1.05363	1.02884	1.07902	1.70827e-05
CHST11	1.11612	1.04409	1.19312	0.00124836
WDR62	1.21075	1.06504	1.37639	0.00346554
CYP2E1	0.998968	0.998057	0.999879	0.0264626
TSPAN3	1.01742	1.00481	1.0302	0.0066701
VEZT	1.11187	1.05467	1.17218	8.32169e-05
SSNA1	1.03023	1.01367	1.04707	0.000317153
LSM4	1.00719	1.00086	1.01355	0.0258181
BRCA1	1.26939	1.12959	1.4265	6.1542e-05
PBK	1.14746	1.08407	1.21455	2.09518e-06
SCMH1	1.08337	1.03195	1.13735	0.00124712
UPF3B	1.15815	1.08147	1.24025	2.65468e-05
CDC25B	1.05273	1.026	1.08015	8.9901e-05
POGK	1.07263	1.03621	1.11032	6.92806e-05
MDK	1.00421	1.0017	1.00672	0.000984817
HSPD1	1.01253	1.00709	1.018	5.83647e-06
CRLF3	1.12362	1.0082	1.25227	0.0350688
B3GNTL1	1.19284	1.09229	1.30264	8.67975e-05
SF3B2	1.03118	1.01435	1.04829	0.000254801
PRPF3	1.05705	1.03191	1.0828	6.26165e-06
EIF4ENIF1	1.13947	1.02137	1.27123	0.019355
CREB3	1.03391	1.00257	1.06622	0.0337014
PABPC1	1.00901	1.00521	1.01283	3.19315e-06
PHC2	1.03537	1.0189	1.0521	2.14526e-05
CASP2	1.14693	1.06514	1.23501	0.000281765
PRPF6	1.04949	1.02143	1.07831	0.000476129
RBM34	1.05561	1.02291	1.08934	0.000748421
SLC2A6	1.07443	1.02485	1.12641	0.00289929
POLR3C	1.11623	1.06116	1.17417	2.04952e-05
PIGZ	1.11424	1.03055	1.20474	0.00662162
PRCC	1.05753	1.03065	1.08511	2.05534e-05
TIPRL	1.08308	1.03818	1.12992	0.000220406
C5orf30	1.18131	1.09276	1.27704	2.77298e-05
BCR	1.07883	1.00092	1.1628	0.04726
PABPN1	1.01501	1.00107	1.02915	0.0347605
MSH2	1.13441	1.0699	1.20281	2.42182e-05
BCL9	1.14455	1.04867	1.24918	0.00248875
ANP32E	1.08467	1.04726	1.12342	5.67102e-06
NFKBIE	1.0549	1.01797	1.09318	0.00328928
CKLF	1.0498	1.02823	1.07181	4.44766e-06
SP3	1.11572	1.05181	1.18351	0.000274285
YWHAH	1.02224	1.01046	1.03416	0.000199668
GGA3	1.06759	1.01331	1.12477	0.0140289
NDRG1	1.01034	1.0068	1.0139	9.53133e-09
NNT	0.979565	0.965418	0.993918	0.00540443
POLG2	1.1129	1.04205	1.18857	0.00143567
SUV39H2	1.42908	1.24316	1.64279	5.14265e-07
CKAP5	1.10317	1.03248	1.17869	0.00365921
LRPPRC	1.04832	1.01752	1.08005	0.00192596
CSNK2B	1.00888	1.00206	1.01574	0.0106262
GTF2H1	1.1727	1.08141	1.27169	0.000116705
SNRPD3	1.02608	1.0132	1.03912	6.45229e-05
SPARCL1	0.996214	0.992814	0.999626	0.0296671
TYMS	1.03691	1.01867	1.05549	6.2967e-05
ARHGAP11A	1.32791	1.18296	1.49061	1.51619e-06
CLK2	1.029	1.00993	1.04843	0.00274278
TOPBP1	1.15354	1.06869	1.24512	0.000248025
MGA	1.24111	1.03339	1.49059	0.0208092
TFRC	1.02993	1.01278	1.04736	0.000574225
PSMA4	1.0138	1.00333	1.02437	0.00964224
KIF2A	1.21296	1.08547	1.35543	0.000655872
DDOST	1.02169	1.01283	1.03062	1.36241e-06
TAF1B	1.39026	1.19537	1.61692	1.90462e-05
PYGB	1.02379	1.00588	1.04202	0.00901758
TAF5	1.38948	1.14894	1.68038	0.000694972
DDX49	1.01859	1.00463	1.03273	0.00886798
BRAP	1.33224	1.15868	1.53179	5.62168e-05
PKMYT1	1.08079	1.02612	1.13838	0.00335025
GPD1L	1.22722	1.1256	1.33802	3.43427e-06
RAMP3	0.89377	0.860387	0.928448	7.35696e-09
ZNF468	1.116	1.03585	1.20236	0.00390018
ASS1	0.995492	0.992565	0.998429	0.00264451
SH3TC1	1.07898	1.00832	1.15458	0.0278306
LRP10	1.01683	1.00855	1.02518	6.30227e-05
ENO1	1.00962	1.00628	1.01297	1.47155e-08
YY1AP1	1.05687	1.02539	1.08932	0.000337243
JRK	1.21462	1.07456	1.37293	0.00186923
EFNA4	1.12497	1.07266	1.17983	1.24969e-06
RBCK1	1.02325	1.00987	1.03681	0.00062195
PPP4R1	1.06271	1.0243	1.10256	0.00120151
BAIAP2L2	1.03224	1.01466	1.05013	0.000293159
RAD21	1.02545	1.01405	1.03698	1.057e-05
HRAS	1.03402	1.0133	1.05515	0.00119557
IPO9	1.14491	1.04664	1.25241	0.00312183
ZBTB24	1.45808	1.21027	1.75663	7.24948e-05
PDE4A	1.12688	1.02216	1.24233	0.016373
BLVRB	0.994146	0.98875	0.999572	0.0344941
RHOF	1.04133	1.0116	1.07193	0.00613058
AGPAT4	1.19228	1.03478	1.37375	0.0149775
FNBP1	1.08674	1.00592	1.17406	0.0348982
NUP155	1.21267	1.10981	1.32506	2.01073e-05
CASP6	1.05566	1.00656	1.10716	0.0258187
ACTR8	1.26275	1.06844	1.49239	0.00620992
ACVR2B	1.55243	1.26653	1.90286	2.28365e-05
PCBP4	1.03873	1.00736	1.07108	0.0151464
CHFR	1.12414	1.04621	1.20787	0.00141137
BRCA2	1.77556	1.3	2.42508	0.00030687
SSR1	1.07276	1.03597	1.11085	7.99231e-05
BRMS1	1.03317	1.01161	1.05519	0.00242694
SMPD2	1.15193	1.06657	1.24411	0.000317266
TUBG1	1.09333	1.05194	1.13636	5.87164e-06
NOL12	1.09649	1.00773	1.19306	0.0324554
ENAH	1.10704	1.04635	1.17124	0.000407748
POLA2	1.19646	1.09097	1.31215	0.00013964
ZNF83	1.01999	1.00513	1.03507	0.00820418
TBX19	1.29423	1.11562	1.50142	0.00066391
ATP6AP1	1.01151	1.00113	1.022	0.0296346
DPF2	1.19101	1.09963	1.28999	1.77261e-05
SRPK1	1.09663	1.04692	1.14871	9.73265e-05
SETDB1	1.08751	1.03933	1.13792	0.000284727
FAM107A	0.776753	0.668829	0.902093	0.000933162
ANXA6	0.989811	0.981051	0.998649	0.0239393
FANCF	1.16586	1.02541	1.32556	0.0191264
TCIRG1	1.00986	1.00016	1.01965	0.0462285
SERPINB1	1.01993	1.00879	1.03119	0.000427674
PTRH2	1.02966	1.01057	1.0491	0.00220615
RNASEH2A	1.07206	1.03843	1.10677	1.87709e-05
KPTN	1.11137	1.01389	1.21823	0.0241733
MRPL48	1.07392	1.03699	1.11217	6.49897e-05
ADSS	1.05107	1.01418	1.08931	0.00629287
CENPQ	1.21364	1.09543	1.34462	0.000212951
RSRC1	1.19385	1.08903	1.30875	0.000157341
PLCB3	1.10736	1.03671	1.18282	0.00243014
TNFRSF11A	1.20706	1.06992	1.36177	0.00222594
FAHD2A	0.950462	0.91347	0.988952	0.0121268
NEU1	1.01548	1.00627	1.02478	0.000949309
TMC5	1.03301	1.0098	1.05676	0.00509999
ESPL1	1.23354	1.11229	1.368	7.00767e-05
CHAF1A	1.18602	1.08361	1.2981	0.000213194
SLC25A3	1.01127	1.00422	1.01836	0.00167773
IGF1	0.949166	0.915545	0.984021	0.00457733
ARHGAP19	1.28266	1.06348	1.54702	0.00922322
SLC39A7	1.01585	1.00713	1.02464	0.00034933
ETNK1	1.09947	1.03972	1.16264	0.000879773
PSPH	1.05442	1.01564	1.09469	0.00558257
TXNDC9	1.11053	1.04847	1.17626	0.000352455
SERPINI1	1.02718	1.01223	1.04235	0.000338074
NDUFB3	1.02093	1.00712	1.03493	0.00286853
PAK1	1.08573	1.03823	1.1354	0.000313662
CARD10	1.08487	1.04733	1.12375	5.79001e-06
CYP2A13	0.940907	0.889337	0.995467	0.0341796
XPOT	1.04767	1.0237	1.07221	8.04915e-05
LPAL2	0.904207	0.835357	0.978731	0.0127031
ZNF480	1.24146	1.06722	1.44415	0.00506103
PIK3R1	0.968547	0.94554	0.992114	0.00917565
UBE2D2	1.07026	1.02989	1.11222	0.000537701
DEXI	0.97357	0.949514	0.998235	0.0358746
C1orf35	1.05756	1.02304	1.09325	0.000948938
SMC4	1.06696	1.03537	1.09952	2.37274e-05
IGSF3	1.15017	1.07493	1.23067	5.04564e-05
TOB1	0.994709	0.989722	0.999721	0.0385514
TOMM20	1.01531	1.00332	1.02746	0.0122197
CRYAA	0.984349	0.97231	0.996537	0.0119901
HAT1	1.068	1.03055	1.1068	0.000303251
RPN1	1.01456	1.00506	1.02414	0.00259078
XRCC3	1.12681	1.04081	1.21993	0.00320553
TOMM40	1.02449	1.00977	1.03943	0.00105411
PLOD2	1.06057	1.04288	1.07855	7.13945e-12
PPP1CA	1.01789	1.00795	1.02793	0.000395999
KCMF1	1.25122	1.10563	1.41599	0.000383951
ACBD3	1.06698	1.02746	1.10802	0.0007617
BNIP1	1.14663	1.04007	1.26411	0.00597176
ZNF143	1.35786	1.18087	1.56136	1.76089e-05
VBP1	1.04119	1.01696	1.066	0.000780683
CHML	1.17449	1.09287	1.26221	1.20657e-05
GLA	1.02625	1.00881	1.04399	0.00304961
DSN1	1.08256	1.0335	1.13395	0.00080149
GMEB2	1.22472	1.06479	1.40868	0.00452289
PSD3	0.931957	0.880447	0.986481	0.0151344
KIAA0100	1.05817	1.00924	1.10947	0.019249
HSF1	1.02673	1.01257	1.04109	0.000197418
NARF	1.03458	1.0091	1.0607	0.00754736
UBE2Q1	1.04232	1.0205	1.06462	0.000123556
UGCG	1.06237	1.02124	1.10517	0.00267278
S100A14	1.00416	1.00036	1.00796	0.0317118
CSTB	1.00788	1.00393	1.01186	9.16638e-05
GINS4	1.26316	1.08716	1.46765	0.00227635
TAF1A	1.32875	1.1315	1.56039	0.000526636
UCKL1	1.04676	1.0123	1.0824	0.00745929
ACADS	0.96779	0.949939	0.985976	0.000567198
DBF4B	1.27758	1.09876	1.48551	0.00145187
KCNB1	0.862582	0.754635	0.985971	0.0302284
PRKDC	1.10148	1.05464	1.15041	1.30435e-05
USP1	1.13699	1.07479	1.20278	7.71467e-06
EMCN	0.856704	0.770311	0.952787	0.00434837
SF3B5	1.01037	1.00149	1.01933	0.0219952
GON4L	1.15099	1.04264	1.2706	0.0053069
PRMT3	1.17656	1.06265	1.30269	0.00175103
SIAH2	0.982594	0.971457	0.99386	0.00253744
TPRKB	1.05749	1.02349	1.09263	0.000800929
MGAT4A	1.0553	1.0154	1.09677	0.00620046
ITGA5	1.03001	1.01677	1.04343	7.53527e-06
SLC9A3R2	0.991557	0.984327	0.99884	0.0231646
RPL39L	1.02933	1.00373	1.05559	0.024471
TRABD	1.04268	1.01381	1.07238	0.00353201
ELF3	1.00986	1.00309	1.01667	0.00423987
IL12A	1.56219	1.11413	2.19044	0.00969252
MOCS2	0.983001	0.968892	0.997316	0.020109
CCS	0.989008	0.979627	0.998478	0.0230106
ARF4	1.01932	1.01004	1.0287	4.14833e-05
UTP18	1.03624	1.00028	1.07348	0.0481979
PSME3	1.03354	1.0039	1.06405	0.0262555
PSMA1	1.02186	1.00958	1.03428	0.000453062
TPM3	1.01109	1.00372	1.01851	0.00313864
BCORL1	1.26389	1.08731	1.46914	0.00228724
CEP72	1.15877	1.06426	1.26168	0.000687191
ARFIP2	1.06576	1.00589	1.1292	0.030854
SLC29A2	1.06005	1.01845	1.10333	0.00429793
PPA1	1.01143	1.00308	1.01985	0.00721473
RBM4B	1.13094	1.03651	1.23399	0.0056765
EFCAB2	1.11408	1.02506	1.21082	0.0110025
NF2	1.24394	1.11192	1.39165	0.000137266
MCCC2	0.966065	0.947585	0.984905	0.000459257
TRAF3	1.19061	1.03503	1.36957	0.0146138
SNRPC	1.01955	1.00878	1.03043	0.000352631
EFNA3	1.0586	1.01805	1.10076	0.00426701
SHC1	1.01738	1.0089	1.02592	5.40658e-05
AP3D1	1.04577	1.01388	1.07866	0.00461878
HGFAC	0.994078	0.989814	0.99836	0.00675584
SCN4A	0.534495	0.35312	0.809031	0.00305662
ZBTB40	1.27139	1.13417	1.42522	3.77823e-05
ACSL3	1.0444	1.02301	1.06623	3.8803e-05
CA12	1.00684	1.00166	1.01203	0.00951083
NCAPG2	1.15774	1.06568	1.25774	0.000530461
TAF4	1.2094	1.07664	1.35853	0.0013519
GFOD1	0.763254	0.637935	0.913192	0.00315397
FIBP	1.03379	1.00671	1.06161	0.014147
DR1	1.1138	1.05551	1.17531	8.50457e-05
ENSA	1.01494	1.00662	1.02332	0.000412436
RBBP7	1.03456	1.01542	1.05407	0.000362798
SUZ12	1.0924	1.02694	1.16203	0.00506273
CDK8	1.22583	1.08122	1.38979	0.00147718
POF1B	1.1112	1.05829	1.16676	2.2731e-05
AUP1	1.01249	1.00412	1.02094	0.00339124
ARPC1A	1.01184	1.00374	1.02001	0.0040921
FLOT2	1.01865	1.00178	1.03581	0.0301367
KDR	0.907883	0.855659	0.963294	0.00138778
PSMD8	1.01318	1.00161	1.02487	0.0254428
MRPS16	1.04659	1.01798	1.07601	0.00128112
SMAD5	1.04817	1.00728	1.09072	0.0204754
ARMCX6	1.04606	1.01696	1.07598	0.00175718
NOVA1	1.15531	1.00403	1.32939	0.0437911
PLCG2	0.9261	0.866081	0.990279	0.0247219
PEMT	0.989301	0.980087	0.998602	0.0242645
TAGLN2	1.00665	1.0028	1.01051	0.000700612
EAF2	1.20084	1.04921	1.37438	0.00787381
INCENP	1.23252	1.11785	1.35895	2.71652e-05
SNX27	1.12508	1.04289	1.21375	0.00232684
CINP	1.05374	1.01176	1.09747	0.0116193
BBOX1	0.97181	0.947762	0.996469	0.0253123
DCUN1D2	1.11727	1.05101	1.1877	0.000378081
FAM50A	1.01331	1.00644	1.02022	0.000137969
MRPL46	0.977237	0.957124	0.997772	0.0299893
PLA2G7	1.01935	1.00783	1.03101	0.000954276
DDIT3	1.01245	1.00543	1.01951	0.000487217
RNF2	1.28897	1.14952	1.44534	1.39143e-05
PAQR4	1.0763	1.03216	1.12233	0.00057792
SCRIB	1.03564	1.01152	1.06034	0.00358337
EIF2S3	1.02195	1.00674	1.0374	0.00453492
RFC5	1.10209	1.03486	1.17369	0.00247066
EXT1	1.02834	1.00811	1.04898	0.0058477
MAPK12	1.05455	1.00635	1.10506	0.02607
KCNF1	1.1762	1.0153	1.3626	0.0305939
HDAC11	1.0471	1.00383	1.09224	0.032573
CENPB	1.04509	1.01227	1.07898	0.00674744
RBM19	1.15364	1.06219	1.25297	0.000694243
PTPRO	1.26791	1.06988	1.5026	0.00615367
SLC7A10	1.0326	1.00334	1.06271	0.0287123
AGL	0.925463	0.858778	0.997326	0.0423411
LDHA	1.01536	1.01049	1.02025	5.29598e-10
